# Supplementary material for: Changes of Volatile Flavor Compounds in Large Yellow Croaker (Larimichthys crocea) during Storage, as Evaluated by Headspace Gas Chromatography–Ion Mobility Spectrometry and Principal Component Analysis
Source: Foods. 2021 Nov 25;10(12):2917. doi: 10.3390/foods10122917 (PMC8701021; doi:10.3390/foods10122917)
Supplement: Supplementary file 1 [file foods-10-02917-s001.zip]

Archive with 1 entries (1 files):
- foods-1453028-supplementary.pdf
